# Supplementary material for: Computed Tomography-Measured Cranial Sternal Lymphadenomegaly Is Associated with Elevated C-Reactive Protein in Small Dogs with Non-Neoplastic Disorders
Source: Vet Sci. 2025 Apr 11;12(4):356. doi: 10.3390/vetsci12040356 (PMC12030960; doi:10.3390/vetsci12040356)
Supplement: Supplementary file 1 [file vetsci-12-00356-s001.zip]

Archive with 1 entries (1 files):
- vetsci-3545584-supplementary.pdf
